# Supplementary material for: Phase I Clinical Study of the Subunit Betulin-Adjuvanted Tetravalent Candidate Influenza Vaccine TetraFluBet
Source: Vaccines (Basel). 2024 Sep 5;12(9):1017. doi: 10.3390/vaccines12091017 (PMC11436025; doi:10.3390/vaccines12091017)
Supplement: Supplementary file 1 [file vaccines-12-01017-s001.zip]

Archive with 2 entries (2 files):
- Supplement Tables S1-S2.docx
- Table S3. Data for Figures nn 2-7, 9.xlsx
