# Supplementary material for: Phase I Clinical Study of the Subunit Betulin-Adjuvanted Tetravalent Candidate Influenza Vaccine TetraFluBet
Source: Vaccines (Basel). 2024 Sep 5;12(9):1017. doi: 10.3390/vaccines12091017 (PMC11436025; doi:10.3390/vaccines12091017)
Supplement: Supplementary file 1 [file vaccines-12-01017-s001.zip › Table S3. Data for Figures nn 2-7, 9.xlsx]

## Sheet: Figure 2
Figure 2	GMTs of hemagglutinating antibodies to H1N1, H3N2, B1, B2 subtypes before and after vaccination
A
	Before vaccination			After vaccination
	Mean	95 % CI upper	95 % CI lower	Mean	95 % CI upper	95 % CI lower
H1N1	17.41	26.23	11.55	103.15	164	64.9
H3N2	10.47	14.19	7.73	51.58	73.65	36.12
B1	12.03	17.23	8.4	45.95	69.63	30.32
B2	9.55	12.62	7.21	44.87	68.23	29.51
B
	Before vaccination			After vaccination
	Mean	95 % CI upper	95 % CI lower	Mean	95 % CI upper	95 % CI lower
H1N1	10	12.85	7.78	72.78	122.74	43.15
H3N2	8.57	10.67	6.89	45.48	65.01	31.84
B1	8.99	11.35	7.11	41.08	65.01	26
B2	8.41	10.54	6.7	41.02	62.95	26.67
C
	Before vaccination			After vaccination
	Mean	95 % CI upper	95 % CI lower	Mean	95 % CI upper	95 % CI lower
H1N1	79.98	136.77	46.77	269.15	564.94	127.94
H3N2	63.53	171.4	23.5	159.96	895.36	28.58
B1	79.98	285.76	22.39	95.06	273.53	33.11
B2	56.62			159.96	159.96	159.96

## Sheet: Figure 3
Figure 3	The proportion of study participants with > 4-fold seroconversion rate for hemagglutinating antibodies to H1N1, H3N2, B1, B2 subtypes
A
H1N1			H3N2			B1			B2
Mean	95 % CI upper	95 % CI lower	Mean	95 % CI upper	95 % CI lower	Mean	95 % CI upper	95 % CI lower	Mean	95 % CI upper	95 % CI lower
80	90.5	62.7	70	83.3	52.1	63.3	78.1	45.5	73.3	85.8	55.6
B
H1N1			H3N2			B1			B2
Mean	95 % CI upper	95 % CI lower	Mean	95 % CI upper	95 % CI lower	Mean	95 % CI upper	95 % CI lower	Mean	95 % CI upper	95 % CI lower
86.4	95.3	66.7	70.4	84.2	51.5	73.1	86.3	53.9	75	87.3	65.6
C
H1N1			H3N2			B1			B2
Mean	95 % CI upper	95 % CI lower	Mean	95 % CI upper	95 % CI lower	Mean	95 % CI upper	95 % CI lower	Mean	95 % CI upper	95 % CI lower
62.5	86.3	30.6	66.7	93.9	20.8	1	49	0	50	90.6	9.5

## Sheet: Figure 4 
Figure 4	Seroprotection rates showing GMTs of hemagglutinating antibodies to H1N1, H3N2, B1, B2 subtypes for participants with post-vaccination protective titers >1:40
A
H1N1			H3N2			B1			B2
Mean	95 % CI upper	95 % CI lower	Mean	95 % CI upper	95 % CI lower	Mean	95 % CI upper	95 % CI lower	Mean	95 % CI upper	95 % CI lower
83.3	92.7	66.4	83.3	92.7	66.4	73.3	85.8	55.6	66.7	80.8	48.8
B
H1N1			H3N2			B1			B2
Mean	95 % CI upper	95 % CI lower	Mean	95 % CI upper	95 % CI lower	Mean	95 % CI upper	95 % CI lower	Mean	95 % CI upper	95 % CI lower
77.3	89.9	56.6	81.5	91.8	63.3	69.2	83.5	50	64.3	79.3	45.8
C
H1N1			H3N2			B1			B2
Mean	95 % CI upper	95 % CI lower	Mean	95 % CI upper	95 % CI lower	Mean	95 % CI upper	95 % CI lower	Mean	95 % CI upper	95 % CI lower
100	100	67.6	100	100	43.9	100	100	51	100	100	34.2

## Sheet: Figure 5
Figure 5	Showing GMTs of neutralizing antibodies to H1N1, H3N2, B1, B2 subtypes before and after vaccination
A
	Before vaccination			After vaccination
	Mean	95 % CI upper	95 % CI lower	Mean	95 % CI upper	95 % CI lower
H1N1	9.33	12.08	7.21	60.67	84.33	43.55
H3N2	11.48	16.07	8.2	34.83	45.81	26.42
B1	21.93	30.13	16	78.16	112.46	54.45
B2	20.94	29.58	14.83	127.06	195.43	82.41
B
	Before vaccination			After vaccination
	Mean	95 % CI upper	95 % CI lower	Mean	95 % CI upper	95 % CI lower
H1N1	8.41	10.54	6.7	59.43	84.14	42.07
H3N2	8.41	10.54	6.7	27.93	35.32	22.03
B1	13.65	16.63	11.22	54.7	77.98	38.28
B2	11.22	15.1	8.36	113.24	225.94	56.62
C
	Before vaccination			After vaccination
	Mean	95 % CI upper	95 % CI lower	Mean	95 % CI upper	95 % CI lower
H1N1	39.99	39.99	39.99	79.98
H3N2	60.67	97.05	37.84	105.68	169.04	65.92
B1	56.62	91.62	34.91	156.96	322.85	79.43
B2	53.33	66.99	42.56	151.01	234.42	97.27

## Sheet: Figure 6
Figure 6	The proportion of study participants with > 4-fold seroconversion rate for neutralizing antibodies to H1N1, H3N2, B1, B2 subtypes 30 days after vaccination
A
	H1N1			H3N2			B1			B2
	Mean	95 % CI upper	95 % CI lower	Mean	95 % CI upper	95 % CI lower	Mean	95 % CI upper	95 % CI lower	Mean	95 % CI upper	95 % CI lower
	66.7	80.8	48.8	60	75.4	42.3	66.7	80.8	48.8	73.3	85.8	55.6
B
	H1N1			H3N2			B1			B2
	Mean	95 % CI upper	95 % CI lower	Mean	95 % CI upper	95 % CI lower	Mean	95 % CI upper	95 % CI lower	Mean	95 % CI upper	95 % CI lower
	67.9	82.1	49.3	72	85.7	52.4	70	85.5	48.1	88.9	96.9	67.2
C
	H1N1			H3N2			B1			B2
	Mean	95 % CI upper	95 % CI lower	Mean	95 % CI upper	95 % CI lower	Mean	95 % CI upper	95 % CI lower	Mean	95 % CI upper	95 % CI lower
	50	90.6	9.5	0	43.5	0	60	83.2	31.3	50	74.6	25.4

## Sheet: Figure 7
Figure 7	Seroprotection rates showing GMTs of neutralizing antibodies to H1N1, H3N2, B1, B2 subtypes for participants with post-vaccination protective titers >1:40
A
	H1N1			H3N2			B1			B2
	Mean	95 % CI upper	95 % CI lower	Mean	95 % CI upper	95 % CI lower	Mean	95 % CI upper	95 % CI lower	Mean	95 % CI upper	95 % CI lower
	86.7	94.7	70.3	60	75.4	42.3	90	96.5	74.4	93.3	98.2	78.7
B
	H1N1			H3N2			B1			B2
	Mean	95 % CI upper	95 % CI lower	Mean	95 % CI upper	95 % CI lower	Mean	95 % CI upper	95 % CI lower	Mean	95 % CI upper	95 % CI lower
	85.7	94.3	68.5	52	70	33.5	85	94.8	64	88.9	96.9	67.2
C
	H1N1			H3N2			B1			B2
	Mean	95 % CI upper	95 % CI lower	Mean	95 % CI upper	95 % CI lower	Mean	95 % CI upper	95 % CI lower	Mean	95 % CI upper	95 % CI lower
	100	100	34.2	100	100	56.6	100	100	72.2	100	100	75.8

## Sheet: Figure 9
Figure 9	Effects of TetraFluBet on induction of IFN-γ 30±2 days after vaccination
	ns			H1N1			H3N2			B1			B2			PMA + lonomycin
	Mean	95 % CI upper	95 % CI lower	Mean	95 % CI upper	95 % CI lower	Mean	95 % CI upper	95 % CI lower	Mean	95 % CI upper	95 % CI lower	Mean	95 % CI upper	95 % CI lower	Mean	95 % CI upper	95 % CI lower
Before vaccination	16.68	21.75	12.79	40.34	49.86	32.63	71.26	101.74	49.92	60.34	79.34	45.89	86.35	118.71	62.81	20000	N/A	N/A
After vaccination	26.07	42.44	16.01	51.6	79.59	33.46	92.9	159.73	54.04	77.37	118.23	50.63	105.71	166.89	66.95	20000	N/A	N/A
ns - non-stimulaled
N/A - not applicabale
